# Supplementary material for: Photocurable GelMA Adhesives for Corneal Perforations
Source: Bioengineering (Basel). 2022 Jan 28;9(2):53. doi: 10.3390/bioengineering9020053 (PMC8868637; doi:10.3390/bioengineering9020053)
Supplement: Supplementary file 1 [file bioengineering-09-00053-s001.zip]

Archive with 1 entries (1 files):
- bioengineering-1509323-supplementary.pdf
